# Supplementary material for: Percutaneous Coronary Interventions with Sirolimus-Eluting Alex Plus Stents in Patients with or without Diabetes: 4-Year Results
Source: J Cardiovasc Dev Dis. 2024 May 22;11(6):160. doi: 10.3390/jcdd11060160 (PMC11204307; doi:10.3390/jcdd11060160)
Supplement: Supplementary file 1 [file jcdd-11-00160-s001.zip]

Archive with 1 entries (1 files):
- jcdd-2960785-supplementary.pdf
